# Supplementary material for: Age-Dependent Dynamics of the Biliary Microbiome in Children with Choledochal Cysts: Functional Remodeling Underlying Taxonomic Conservation
Source: Pathogens. 2026 Jan 29;15(2):147. doi: 10.3390/pathogens15020147 (PMC12943287; doi:10.3390/pathogens15020147)
Supplement: Supplementary file 1 [file pathogens-15-00147-s001.zip]

Archive with 1 entries (1 files):
- pathogens-4079903-Supplementary.pdf
